# Supplementary material for: The Microbe Directory: a centralized database for biological interpretation of microbiome data
Source: Database (Oxford). 2025 Sep 24;2025:baaf060. doi: 10.1093/database/baaf060 (PMC12462379; doi:10.1093/database/baaf060)
Supplement: baaf060_Supplemental_Files [file baaf060_supplemental_files.zip]

Archive with 6 entries (6 files):
- Supplementary Figure 1.pdf
- Supplementary Figure 2.png
- Supplementary Figure 3.png
- Supplementary information.docx
- Supplementary Table 1.xlsx
- Supplementary Table 2.xlsx
