# Supplementary material for: The Microbe Directory: a centralized database for biological interpretation of microbiome data
Source: Database (Oxford). 2025 Sep 24;2025:baaf060. doi: 10.1093/database/baaf060 (PMC12462379; doi:10.1093/database/baaf060)
Supplement: baaf060_Supplemental_Files [file baaf060_supplemental_files.zip › Supplementary Table 1.xlsx]

## Sheet: term_table
Term	General	Diatoms	Bacteria	Fungi	Viruses	Algae
AFVG	FALSE	FALSE	FALSE	FALSE	TRUE	FALSE
archaeon	TRUE	FALSE	FALSE	FALSE	FALSE	FALSE
bacterium	FALSE	FALSE	TRUE	FALSE	FALSE	FALSE
candidate	TRUE	FALSE	TRUE	TRUE	TRUE	FALSE
Candidatus	TRUE	FALSE	TRUE	TRUE	TRUE	FALSE
cf.	FALSE	TRUE	FALSE	FALSE	FALSE	FALSE
clone	TRUE	FALSE	TRUE	TRUE	TRUE	TRUE
cluster	TRUE	FALSE	TRUE	TRUE	TRUE	FALSE
culture	TRUE	FALSE	TRUE	TRUE	TRUE	TRUE
DSM	TRUE	FALSE	FALSE	FALSE	FALSE	FALSE
endosymbiont	TRUE	TRUE	TRUE	TRUE	TRUE	TRUE
enrichment	TRUE	FALSE	TRUE	TRUE	TRUE	TRUE
ensemble	FALSE	FALSE	TRUE	FALSE	FALSE	FALSE
environmental	TRUE	TRUE	TRUE	TRUE	TRUE	TRUE
eubacteria	FALSE	FALSE	TRUE	FALSE	FALSE	FALSE
group	TRUE	FALSE	TRUE	TRUE	TRUE	TRUE
Group	FALSE	FALSE	TRUE	TRUE	FALSE	TRUE
isolate	FALSE	FALSE	FALSE	FALSE	TRUE	FALSE
JdFR	TRUE	FALSE	FALSE	FALSE	FALSE	FALSE
JGI	TRUE	FALSE	FALSE	FALSE	FALSE	FALSE
lineage	FALSE	TRUE	FALSE	FALSE	FALSE	FALSE
noda-like	FALSE	FALSE	FALSE	FALSE	TRUE	FALSE
OTU	TRUE	FALSE	TRUE	TRUE	TRUE	FALSE
particle	FALSE	FALSE	FALSE	FALSE	TRUE	TRUE
phage	FALSE	FALSE	FALSE	FALSE	TRUE	FALSE
Phage	FALSE	FALSE	FALSE	FALSE	TRUE	FALSE
plaque	FALSE	FALSE	FALSE	FALSE	TRUE	TRUE
PREDICT	FALSE	FALSE	FALSE	FALSE	TRUE	TRUE
samples	FALSE	TRUE	FALSE	FALSE	FALSE	FALSE
SCGC	TRUE	FALSE	FALSE	FALSE	FALSE	FALSE
sp.	FALSE	TRUE	FALSE	FALSE	TRUE	TRUE
str.	TRUE	FALSE	TRUE	TRUE	FALSE	FALSE
strain	TRUE	TRUE	TRUE	TRUE	FALSE	FALSE
symbiont	TRUE	TRUE	TRUE	TRUE	TRUE	TRUE
symbiosum	TRUE	FALSE	TRUE	TRUE	TRUE	FALSE
Type	TRUE	FALSE	TRUE	TRUE	TRUE	FALSE
unclassified	TRUE	TRUE	TRUE	TRUE	TRUE	TRUE
uncultured	FALSE	TRUE	FALSE	FALSE	FALSE	FALSE
unidentified	TRUE	TRUE	TRUE	TRUE	TRUE	TRUE
