# Supplementary material for: The Microbe Directory: a centralized database for biological interpretation of microbiome data
Source: Database (Oxford). 2025 Sep 24;2025:baaf060. doi: 10.1093/database/baaf060 (PMC12462379; doi:10.1093/database/baaf060)
Supplement: baaf060_Supplemental_Files [file baaf060_supplemental_files.zip › Supplementary Table 2.xlsx]

## Sheet: Sheet1
Source	Accession ID	Project	Sex	Body site	City	Country/location	Beach	Sponge
SRA NCBI	ERR4181783	TARA oceans	NA	NA	NA	Polar circle	NA	NA
SRA NCBI	ERR4181787	TARA oceans	NA	NA	NA	Polar circle	NA	NA
SRA NCBI	ERR6349548	TARA oceans	NA	NA	NA	Polar circle	NA	NA
SRA NCBI	ERR6349549	TARA oceans	NA	NA	NA	Polar circle	NA	NA
SRA NCBI	ERR6349554	TARA oceans	NA	NA	NA	Polar circle	NA	NA
SRA NCBI	ERR6349555	TARA oceans	NA	NA	NA	Polar circle	NA	NA
SRA NCBI	ERR6349557	TARA oceans	NA	NA	NA	Polar circle	NA	NA
SRA NCBI	ERR6349560	TARA oceans	NA	NA	NA	Polar circle	NA	NA
SRA NCBI	ERR6349563	TARA oceans	NA	NA	NA	Polar circle	NA	NA
SRA NCBI	ERR6349564	TARA oceans	NA	NA	NA	Polar circle	NA	NA
SRA NCBI	SRS260334	Human microbiome	Female	gastrointestinal tract	NA	NA	NA	NA
SRA NCBI	SRS260337	Human microbiome	Female	gastrointestinal tract	NA	NA	NA	NA
SRA NCBI	SRS260347	Human microbiome	Female	gastrointestinal tract	NA	NA	NA	NA
SRA NCBI	SRS260327	Human microbiome	Male	gastrointestinal tract	NA	NA	NA	NA
SRA NCBI	SRS260329	Human microbiome	Male	gastrointestinal tract	NA	NA	NA	NA
SRA NCBI	SRS260348	Human microbiome	Male	gastrointestinal tract	NA	NA	NA	NA
SRA NCBI	SRS011098	Human microbiome	Female	gingiva	NA	NA	NA	NA
SRA NCBI	SRS013533	Human microbiome	Female	gingiva	NA	NA	NA	NA
SRA NCBI	SRS013252	Human microbiome	Male	gingiva	NA	NA	NA	NA
SRA NCBI	SRS014107	Human microbiome	Male	gingiva	NA	NA	NA	NA
SRA NCBI	SRS017227	Human microbiome	Male	gingiva	NA	NA	NA	NA
SRA NCBI	SRS015381	Human microbiome	Female	right retroauricular crease	NA	NA	NA	NA
SRA NCBI	SRS045606	Human microbiome	Female	right retroauricular crease	NA	NA	NA	NA
SRA NCBI	SRS014689	Human microbiome	Male	right retroauricular crease	NA	NA	NA	NA
SRA NCBI	SRS017851	Human microbiome	Male	right retroauricular crease	NA	NA	NA	NA
SRA NCBI	SRS013948	Human microbiome	Male	throat	NA	NA	NA	NA
SRA NCBI	SRS019027	Human microbiome	Male	throat	NA	NA	NA	NA
SRA NCBI	SRS014466	Human microbiome	Female	vagina	NA	NA	NA	NA
SRA NCBI	SRS015072	Human microbiome	Female	vagina	NA	NA	NA	NA
SRA NCBI	SRX22935430	MetaSUB	NA	NA	Auckland	New Zeland	Yes	NA
SRA NCBI	SRX22935289	MetaSUB	NA	NA	Auckland	New Zeland	Yes	NA
SRA NCBI	SRX22935434	MetaSUB	NA	NA	Berlin	Germany	No	NA
SRA NCBI	SRX22935893	MetaSUB	NA	NA	Berlin	Germany	No	NA
SRA NCBI	SRX22936122	MetaSUB	NA	NA	Berlin	Germany	No	NA
SRA NCBI	SRX22935489	MetaSUB	NA	NA	Denver	USA	No	NA
SRA NCBI	SRX22936115	MetaSUB	NA	NA	Denver	USA	No	NA
SRA NCBI	SRX22936033	MetaSUB	NA	NA	Sydney	Australia	Yes	NA
SRA NCBI	SRX22935263	MetaSUB	NA	NA	London	United Kingdom	No	NA
Pangea	haib17CEM5106_HCY5HCCXY_SL270913	MetaSUB	NA	NA	London	United Kingdom	No	NA
Pangea	haib17DB4959_HMGW3CCXY_SL342561	MetaSUB	NA	NA	Denver	USA	No	NA
Pangea	haib17KIU4866_HMCMJCCXY_SL335871	MetaSUB	NA	NA	Doha	Qatar	Yes	NA
Pangea	haib17KIU4866_HMCMJCCXY_SL335887	MetaSUB	NA	NA	Doha	Qatar	Yes	NA
Pangea	haib17KIU4866_HTWH2CCXY_SL364098	MetaSUB	NA	NA	Sydney	Australia	Yes	NA
Pangea	haib17KIU4866_HTWH2CCXY_SL364122	MetaSUB	NA	NA	Sydney	Australia	Yes	NA
Pangea	haib18CEM5453_HMC2KCCXY_SL336755	MetaSUB	NA	NA	Hong Kong	China	Yes	NA
Pangea	haib18CEM5453_HMGW3CCXY_SL342322	MetaSUB	NA	NA	Doha	Qatar	Yes	NA
Pangea	haib18CEM5453_HNHKFCCXY_SL345534	MetaSUB	NA	NA	Hong Kong	China	Yes	NA
Pangea	haib18CEM5453_HNHKFCCXY_SL345608	MetaSUB	NA	NA	Hong Kong	China	Yes	NA
Pangea	haib18CEM5526_HMGMHCCXY_SL343412	MetaSUB	NA	NA	Zurich	Switzerland	No	NA
Pangea	haib18CEM5526_HMGTJCCXY_SL342630	MetaSUB	NA	NA	Zurich	Switzerland	No	NA
Pangea	sossowski_BarcelonaNov2018_CSD16-BCN-120-29787-CCTAAGAC-CCTAGAGT	MetaSUB	NA	NA	Barcelona	Spain	Yes	NA
Pangea	sossowski_BarcelonaNov2018_CSD16-BCN-151-29786-CGATCAGT-TTATGCGA	MetaSUB	NA	NA	Barcelona	Spain	Yes	NA
Pangea	sossowski_BarcelonaNov2018_CSD16-BCN-254-29786-TCCTGAGC-CTAAGCCT	MetaSUB	NA	NA	Barcelona	Spain	Yes	NA
SRA NCBI	SRX12629264	Sponge microbiome	NA	NA	NA	NA	NA	Ircinia felix
SRA NCBI	SRX12629263	Sponge microbiome	NA	NA	NA	NA	NA	Ircinia felix
SRA NCBI	SRX12629259	Sponge microbiome	NA	NA	NA	NA	NA	Ircinia campana
SRA NCBI	SRX12629260	Sponge microbiome	NA	NA	NA	NA	NA	Ircinia campana
SRA NCBI	SRR16351686	Sponge microbiome	NA	NA	NA	NA	NA	Ircinia strobilina
SRA NCBI	SRX12629255	Sponge microbiome	NA	NA	NA	NA	NA	Ircinia strobilina
Pangea link https://pangeabio.io/
